# Supplementary material for: The metabolic cost of turning right side up in the Mediterranean spur-thighed tortoise (Testudo graeca)
Source: Sci Rep. 2022 Jan 10;12:431. doi: 10.1038/s41598-021-04273-w (PMC8748805; doi:10.1038/s41598-021-04273-w)
Supplement: Supplementary file 4 — Supplementary Information 2. [file 41598_2021_4273_MOESM4_ESM.xlsx]

## Sheet: CoR CoT
Tortoise No	Mass (kg)	VO2		VCO2		RER	Calorific Equivalents (cal)	Calorific Equivalents (J)	Pmet (W /kg)		Behaviour
1	0.559	0.110013		0.108771		0.988708	5.035	21.0664	4.14594		resting
1	0.53	0.164274		0.124672		0.758926	4.751	19.8782	6.16126		resting
1	0.533	0.0854436		0.0638643		0.747444	4.739	19.828	3.17856		resting
2	0.265	0.134392		0.137233		1.02114	5.047	21.1166	10.7091		resting
2	0.262	0.082943		0.0844383		1.01803	5.047	21.1166	6.68503		resting
2	0.259	0.129509		0.0996843		0.769708	4.764	19.9326	9.967		resting
3	0.418	0.209022		0.183613		0.87844	4.899	20.4974	10.2498		resting
3	0.426	0.130333		0.0943727		0.72409	4.702	19.6732	6.01892		resting
4	0.203	0.0698653		0.0645248		0.923561	4.948	20.7024	7.12503		resting
4	0.203	0.108805		0.113525		1.04338	5.047	21.1166	11.3182		resting
5	0.471	0.237679		0.194558		0.818573	4.825	20.1878	10.1873		resting
5	0.463	0.296974		0.292843		0.986087	5.035	21.0664	13.5123		resting
		MEAN VO2	SE VO2	MEAN CO2	SE CO2				MEAN PMET	SE PMET
		0.146604	0.0198994	0.130175	0.0189272				8.27153	0.910651
1	0.486	0.367638		0.374287		1.01808	5.047	21.1166	15.9738		walking
1	0.471	0.475624		0.464988		0.977639	5.022	21.012	21.2183		walking
1	0.456	0.579585		0.489554		0.844662	4.85	20.2924	25.792		walking
2	0.277	0.243185		0.229979		0.945695	4.985	20.8572	18.3111		walking
2	0.266	0.252935		0.260704		1.03071	5.047	21.1166	20.0795		walking
2	0.265	0.387891		0.403158		1.03936	5.047	21.1166	30.9093		walking
3	0.42	0.380414		0.382311		1.00499	5.047	21.1166	19.1263		walking
3	0.409	0.334909		0.338158		1.0097	5.047	21.1166	17.2913		walking
4	0.188	0.125599		0.130147		1.03621	5.047	21.1166	14.1076		walking
4	0.191	0.140723		0.136513		0.970084	5.01	20.9618	15.444		walking
5	0.465	0.474988		0.506307		1.06594	5.047	21.1166	21.5702		walking
5	0.465	0.420532		0.424678		1.00986	5.047	21.1166	19.0973		walking
5	0.466	0.381049		0.402047		1.0551	5.047	21.1166	17.2671		walking
		MEAN VO2	SE VO2	MEAN CO2	SE CO2				MEAN PMET	SE PMET
		0.351159	0.0365076	0.349448	0.0345578				19.7068	1.25658		Righting Time
1	0.559	0.786439		0.743143		0.944947	4.973	20.807	29.2727		self-righting	10.22
1	0.53	0.289999		0.209972		0.724045	4.702	19.6732	10.7645		self-righting	4.03
1	0.53	0.508541		0.419364		0.824641	4.825	20.1878	19.3704		self-righting	4.49
1	0.53	0.84278		0.592305		0.702799	4.686	19.6062	31.1769		self-righting	6.65
1	0.533	0.47958		0.391219		0.815753	4.825	20.1878	18.1645		self-righting	10.86
1	0.527	0.388046		0.400161		1.03122	5.047	21.1166	15.5488		self-righting	7.96
2	0.265	0.41762		0.384025		0.919556	4.948	20.7024	32.6255		self-righting	8.71
2	0.262	0.599377		0.501915		0.837395	4.85	20.2924	46.4229		self-righting	13.38
2	0.259	0.648022		0.479462		0.739885	4.727	19.7778	49.4843		self-righting	24.24
3	0.418	1.23061		0.953896		0.775142	4.776	19.9828	58.8301		self-righting	20.9
3	0.413	0.804442		0.815077		1.01322	5.047	21.1166	41.131		self-righting	22.91
3	0.426	1.12911		0.824686		0.730388	4.714	19.7234	52.2765		self-righting	23.88
4	0.203	0.216418		0.197526		0.912706	4.936	20.6522	22.0173		self-righting	5.31
4	0.203	0.213086		0.197622		0.927431	4.961	20.7568	21.7881		self-righting	2.89
4	0.203	0.169331		0.175603		1.03704	5.047	21.1166	17.6143		self-righting	3.58
5	0.471	1.38195		1.04978		0.75964	4.751	19.8782	58.324		self-righting	31.72
5	0.469	0.885576		0.83614		0.944177	4.973	20.807	39.2883		self-righting	12.02
5	0.463	0.948589		0.70591		0.744168	4.727	19.7778	40.5205		self-righting	13.42
		MEAN VO2	SE VO2	MEAN CO2	SE CO2				MEAN PMET	SE PMET		mean righting time	SE righting time
		0.663306	0.0855063	0.548767	0.0653709				33.59	3.61242		12.6206	2.02425

## Sheet: Limb Frequency
		Tortoise	Movement Type	Frequency	Time (s)	Frequency per unit time
		T01	Walking	164	60	2.73333
		T01	Bobbing & Swinging	40	2.64	15.1515
		T01	Bobbing & Swinging	46	3.36	13.6905
		T01	Bobbing & Swinging	48	3.55	13.5211
		T01	Bobbing & Swinging	46	3.4	13.5294
		T01	Bobbing & Swinging	31	2.85	10.8772
		T01	Bobbing & Swinging	13	1	13
		T01	Bobbing & Swinging	10	9.44	1.05932
		T01	Bobbing & Swinging	6	9.71	0.61792
		T01	Bobbing & Swinging	9	7.25	1.24138
		T01	Bobbing & Swinging	8	10.55	0.758294
		T01	Bobbing & Swinging	6	6.25	0.96
		T02	Walking	192	60	3.2
		T02	Bobbing & Swinging	53	2.74	19.3431
		T02	Bobbing & Swinging	50	2.6	19.2308
		T02	Bobbing & Swinging	57	2.89	19.7232
		T02	Bobbing & Swinging	63	3.69	17.0732
		T02	Bobbing & Swinging	74	9.24	8.00866
		T02	Bobbing & Swinging	38	2.38	15.9664
		T03	Walking	148	60	2.46667
		T03	Bobbing & Swinging	57	3.98	14.3216
		T03	Bobbing & Swinging	58	4.08	14.2157
		T03	Bobbing & Swinging	15	2.5	6
		T03	Bobbing & Swinging	46	2.92	15.7534
		T03	Bobbing & Swinging	45	3.09	14.5631
		T03	Bobbing & Swinging	12	4.3	2.7907
		T04	Walking	172	60	2.86667
		T04	Bobbing & Swinging	48	2.39	20.0837
		T04	Bobbing & Swinging	60	3.29	18.2371
		T04	Bobbing & Swinging	69	4.01	17.207
		T04	Bobbing & Swinging	55	3.3	16.6667
		T04	Bobbing & Swinging	75	3.59	20.8914
		T05	Walking	140	60	2.33333
		T05	Bobbing & Swinging	68	4.6	14.7826
		T05	Bobbing & Swinging	50	4.13	12.1065
		T05	Bobbing & Swinging	17	2.35	7.23404
		T05	Bobbing & Swinging	46	3.09	14.8867
		T05	Bobbing & Swinging	29	2.55	11.3725
		T05	Bobbing & Swinging	18	2.06	8.73786			mean +/- SD walking	2.72 +/- 0.31
		T05	Bobbing & Swinging	16	1.51	10.596
		T05	Bobbing & Swinging	43	2.89	14.8789			mean +/- SD self righting	13.99 +/- 4.1
